# Supplementary material for: Spatial and Vertical Stratification of Groundwater Microbial Communities Reveals Proteobacterial Dominance and Redox-Driven Ecological Transitions
Source: Microorganisms. 2026 Jan 19;14(1):232. doi: 10.3390/microorganisms14010232 (PMC12843820; doi:10.3390/microorganisms14010232)
Supplement: Supplementary file 1 [file microorganisms-14-00232-s001.zip]

Archive with 1 entries (1 files):
- microorganisms-4080623-supplementary.pdf
